# Supplementary material for: Heavy Metals, Proximate Analysis and Brine Shrimp Lethality of Vernonia amygdalina and Ocimum gratissimum Growing in Crude Oil-Rich Delta State, Nigeria
Source: Foods. 2021 Nov 24;10(12):2913. doi: 10.3390/foods10122913 (PMC8701095; doi:10.3390/foods10122913)
Supplement: Supplementary file 1 [file foods-10-02913-s001.zip]

Archive with 1 entries (1 files):
- foods-1445968-supplementary.pdf
